# Supplementary material for: Effects on the Ileal Microbiota of Phosphorus and Calcium Utilization, Bird Performance, and Gender in Japanese Quail
Source: Animals (Basel). 2020 May 19;10(5):885. doi: 10.3390/ani10050885 (PMC7278395; doi:10.3390/ani10050885)
Supplement: Supplementary file 1 [file animals-10-00885-s001.zip]

Archive with 3 entries (2 files):
- Suppl.material/
- Suppl.material/Suppl. material Tables S1 & S7.xlsx
- Suppl.material/suppl. material.docx
