# Supplementary material for: Effects on the Ileal Microbiota of Phosphorus and Calcium Utilization, Bird Performance, and Gender in Japanese Quail
Source: Animals (Basel). 2020 May 19;10(5):885. doi: 10.3390/ani10050885 (PMC7278395; doi:10.3390/ani10050885)
Supplement: Supplementary file 1 [file animals-10-00885-s001.zip › Suppl.material/Suppl. material Tables S1 & S7.xlsx]

## Sheet: Table S1
Results	Sample ID	1001	1002	1003	1004	1005	1006	1007	1008	1009	1010	1011	1012	1013	1014	1015	1016	1017	1018	1019	1020	1021	1022	1023	1024	1025	1026	1027	1028	1029	1030	1031	1032	1033	1034	1035	1036	1037	1038	1039	1040	1041	1042	1043	1044	1045	1046	1047	1048
Section 1	PU [%]	medium	medium	medium	medium	medium	medium	medium	medium	medium	high	medium	medium	medium	medium	medium	high	medium	medium	medium	medium	medium	high	medium	medium	medium	medium	medium	medium	medium	medium	medium	medium	medium	low	medium	medium	medium	medium	medium	high	medium	medium	high	medium	medium	medium	medium	medium
		70.1363	76.7866	67.5458	73.6058	73.0182	60.7493	74.4949	73.7778	72.9443	81.4427	78.6984	78.1769	78.408	70.1477	75.6651	81.459	76.4207	75.4962	67.3386	75.3938	76.6712	80.4468	75.4367	76.957	76.2604	75.4212	76.6629	75.4019	74.7559	77.6598	72.7126	79.3192	78.549	45.148	78.6332	77.661	76.158	73.5657	77.5389	81.752	75.6195	75.992	81.948	78.7303	78.708	75.7861	60.1697	70.8628
	CaU [%]	medium	high	medium	medium	medium	medium	medium	medium	medium	high	medium	medium	medium	medium	medium	medium	medium	medium	medium	medium	medium	medium	medium	high	medium	medium	medium	medium	medium	medium	medium	medium	medium	low	medium	medium	medium	medium	high	high	medium	medium	high	high	high	medium	medium	medium
		67.3526	72.7147	62.1304	65.6651	63.8114	58.8972	63.5038	68.0366	62.8982	76.0944	68.826	69.9306	70.1214	48.7256	68.1461	70.6315	69.536	67.1614	60.1875	62.4228	71.7481	70.7488	58.243	73.3627	70.136	63.2307	65.0882	70.2109	66.5268	70.5581	51.4032	69.062	70.4432	36.5032	65.5122	68.2523	67.7298	64.9486	73.1189	77.8198	69.6061	67.9884	78.5545	73.205	72.9255	72.4386	46.5485	70.0328
	FI [g]	medium	medium	high	medium	medium	medium	medium	medium	medium	medium	high	medium	medium	medium	medium	medium	medium	medium	high	medium	medium	medium	medium	medium	medium	medium	medium	medium	medium	medium	medium	medium	medium	high	medium	medium	medium	medium	medium	medium	medium	medium	medium	medium	medium	medium	high	medium
		52.66	60.9	54.52	61.51	54.64	37.36	51.84	49.52	57.23	53.27	52.27	51.19	54.6	52.26	43.9	51.12	54.06	49.47	48.82	49.67	50.59	50.12	46.27	61.59	47.86	48.64	53.09	56.79	49.56	54.2	45.93	53.17	55.34	32.3	57.96	49.98	51.27	49.36	55.93	53.29	60.32	51.97	56.48	53.21	56.93	55.24	50.88	50.53
	BWG [g]	medium	high	high	high	high	medium	medium	medium	high	medium	medium	medium	high	medium	medium	medium	high	medium	medium	medium	medium	medium	medium	high	medium	medium	medium	high	medium	high	medium	medium	high	medium	high	medium	medium	medium	high	medium	high	medium	high	medium	high	high	medium	medium
		25.29	31.14	25	34.46	32.13	18.72	32.4	27.41	32.64	31.37	22.95	29.16	30.13	33.91	24.13	30.15	29.13	28.23	22.79	29.66	23.94	29.42	26.51	30.64	27.11	28.21	30.72	31.47	30.96	31.97	28.07	28.4	33.28	14.37	34.97	26.98	28.46	27.45	31.9	30.17	32.12	29.19	27.71	31.35	30.04	28.23	19.13	24.89
	FC [g]	medium	high	medium	high	high	medium	high	medium	high	high	medium	medium	medium	high	medium	medium	medium	medium	medium	medium	medium	medium	medium	medium	medium	medium	medium	high	medium	high	medium	medium	high	low	high	medium	medium	medium	high	medium	high	medium	medium	high	medium	medium	medium	medium
		2.08225	1.95568	2.1808	1.78497	1.70059	1.99573	1.6	1.80664	1.75337	1.69812	2.27756	1.75549	1.81215	1.54114	1.81931	1.69552	1.85582	1.75239	2.14217	1.67465	2.1132	1.7036	1.74538	2.01012	1.7654	1.72421	1.72819	1.80458	1.60078	1.69534	1.63627	1.87218	1.66286	2.24774	1.65742	1.85248	1.80148	1.79818	1.75329	1.76632	1.87796	1.7804	2.03825	1.69729	1.89514	1.95678	2.6597	2.03013
Results	Sex	m	m	m	w	m	w	m	w	m	m	w	w	w	w	n	m	m	w	m	m	m	m	m	m	w	m	w	w	m	m	m	w	w	m	w	m	m	m	w	w	m	w	m	w	m	m	w	w
Section 2	PU	P_male_medium	P_male_medium	P_male_medium	P_female_medium	P_male_medium	P_female_low	P_male_medium	P_female_medium	P_male_medium	P_male_high	P_female_high	P_female_medium	P_male_high	P_female_medium	n	P_male_high	P_male_medium	P_female_medium	P_male_medium	P_male_medium	P_male_medium	P_male_high	P_male_medium	P_male_medium	P_female_medium	P_male_medium	P_female_medium	P_female_medium	P_male_medium	P_male_medium	P_male_medium	P_female_high	P_female_high	P_male_low	P_female_high	P_male_medium	P_male_medium	P_male_medium	P_female_medium	P_female_high	P_male_medium	P_female_medium	P_male_high	P_female_high	P_male_high	P_male_medium	P_female_low	P_female_medium
	CaU	Ca_male_medium	Ca_male_high	Ca_male_medium	Ca_female_medium	Ca_male_medium	Ca_female_medium	Ca_male_medium	Ca_female_medium	Ca_male_medium	Ca_male_high	Ca_female_medium	Ca_female_medium	Ca_female_high	Ca_female_low	n	Ca_male_high	Ca_male_medium	Ca_female_medium	Ca_male_medium	Ca_male_medium	Ca_male_high	Ca_male_high	Ca_male_medium	Ca_male_high	Ca_female_high	Ca_male_medium	Ca_female_medium	Ca_female_high	Ca_male_medium	Ca_male_high	Ca_male_medium	Ca_female_medium	Ca_female_high	Ca_male_low	Ca_female_medium	Ca_male_medium	Ca_male_medium	Ca_male_medium	Ca_female_high	Ca_female_high	Ca_male_medium	Ca_female_medium	Ca_male_high	Ca_female_high	Ca_male_high	Ca_male_high	Ca_female_low	Ca_female_high
	FI	FI_male_high	FI_male_high	FI_male_high	FI_female_high	FI_male_high	FI_female_medium	FI_male_high	FI_female_medium	FI_male_high	FI_male_high	FI_female_high	FI_female_high	FI_female_high	FI_female_high	n	FI_male_high	FI_male_high	FI_female_medium	FI_male_medium	FI_male_medium	FI_male_high	FI_male_high	FI_male_medium	FI_male_high	FI_female_medium	FI_male_medium	FI_female_high	FI_female_high	FI_male_medium	FI_male_high	FI_male_medium	FI_female_high	FI_female_high	FI_male_low	FI_female_high	FI_male_medium	FI_male_high	FI_male_medium	FI_female_high	FI_female_high	FI_male_high	FI_female_high	FI_male_high	FI_female_high	FI_male_high	FI_male_high	FI_female_high	FI_female_medium
	BWG	BWG_male_medium	BWG_male_high	BWG_male_medium	BWG_female_high	BWG_male_high	BWG_female_low	BWG_male_high	BWG_female_medium	BWG_male_high	BWG_male_high	BWG_female_medium	BWG_female_medium	BWG_female_high	BWG_female_high	n	BWG_male_high	BWG_male_medium	BWG_female_medium	BWG_male_medium	BWG_male_high	BWG_male_medium	BWG_male_high	BWG_male_medium	BWG_male_high	BWG_female_medium	BWG_male_medium	BWG_female_high	BWG_female_high	BWG_male_high	BWG_male_high	BWG_male_medium	BWG_female_medium	BWG_female_high	BWG_male_low	BWG_female_high	BWG_male_medium	BWG_male_medium	BWG_male_medium	BWG_female_high	BWG_female_high	BWG_male_high	BWG_female_medium	BWG_male_medium	BWG_female_high	BWG_male_high	BWG_male_medium	BWG_female_low	BWG_female_medium
	FC	Fc_male_high	Fc_male_high	Fc_male_high	Fc_female_medium	Fc_male_medium	Fc_female_high	Fc_male_medium	Fc_female_medium	Fc_male_medium	Fc_male_medium	Fc_female_high	Fc_female_medium	Fc_female_medium	Fc_female_low	n	Fc_male_medium	Fc_male_medium	Fc_female_medium	Fc_male_high	Fc_male_medium	Fc_male_high	Fc_male_medium	Fc_male_medium	Fc_male_high	Fc_female_medium	Fc_male_medium	Fc_female_medium	Fc_female_medium	Fc_male_medium	Fc_male_medium	Fc_male_medium	Fc_female_medium	Fc_female_medium	Fc_male_high	Fc_female_medium	Fc_male_medium	Fc_male_medium	Fc_male_medium	Fc_female_medium	Fc_female_medium	Fc_male_medium	Fc_female_medium	Fc_male_high	Fc_female_medium	Fc_male_medium	Fc_male_high	Fc_female_high	Fc_female_high
	Legend
High
Medium
Low
n
	high
[truncated: 712 more columns]

## Sheet: Table S7
	Av. Similarity								Av. Dissimilarity
PU	Group BWG_male_high	Average similarity: 50,05			Group BWG_female_high	Average similarity: 47,04			Groups BWG_male_high & BWG_male_low	Average dissimilarity = 59,77				Groups BWG_male_high & BWG_female_high	Average dissimilarity = 51,76
										Group BWG_male_high	Group BWG_male_low				Group BWG_male_high	Group BWG_female_high
	Species	Av.Abund	Av.Sim		Species	Av.Abund	Av.Sim		Species	Av.Abund	Av.Abund	Av.Diss		Species	Av.Abund	Av.Abund	Av.Diss
	Uncl. Clostridiaceae	43.16	31.91		Uncl. Clostridiaceae	36.05	25.66		Uncl. Clostridiaceae	43.16	22.56	13.46		Uncl. Clostridiaceae	43.16	36.05	11.16
	Uncl. Lactobacillus	16.37	6.17		Uncl. Lactobacillus	16.59	7.04		Uncl. Lactobacillus	16.37	21.45	10.66		Uncl. Lactobacillus	16.37	16.59	9.75
	E. Coli	10.06	5.51		Uncl. Clostridium sensu stricto	13.62	5.7		S. alactolyticus	4.07	16.36	8.49		Uncl. Clostridium sensu stricto	9.97	13.62	7.26
	Uncl. Clostridium sensu stricto	9.97	3.48		E. Coli	10.23	5.3		Uncl. Clostridium sensu stricto	9.97	9.63	6.38		E. Coli	10.06	10.23	4.67
									E. Coli	10.06	9.42	4.53		S. alactolyticus	4.07	6.31	4.24
	Group BWG_male_low	Average similarity: 39,35			Group BWG_female_low	Average similarity: 37,36			Groups BWG_male_low & BWG_female_low	Average dissimilarity = 61,57				Groups BWG_female_high & BWG_female_low	Average dissimilarity = 58,78
										Group BWG_male_low	Group BWG_female_low				Group BWG_female_high	Group BWG_female_low
	Species	Av.Abund	Av.Sim		Species	Av.Abund	Av.Sim		Species	Av.Abund	Av.Abund	Av.Diss		Species	Av.Abund	Av.Abund	Av.Diss
	Uncl. Clostridiaceae	22.56	13.2		Uncl. Clostridiaceae	26.24	14.84		Uncl. Lactobacillus	21.45	22.39	11.31		Uncl. Clostridiaceae	36.05	26.24	11.66
	Uncl. Lactobacillus	21.45	10.52		Uncl. Lactobacillus	22.39	10.46		Uncl. Clostridiaceae	22.56	26.24	10.31		Uncl. Lactobacillus	16.59	22.39	10.84
	S. alactolyticus	16.36	5.15		E. Coli	11.17	4.91		S. alactolyticus	16.36	8.42	9.3		Uncl. Clostridium sensu stricto	13.62	10.59	7.76
	E. Coli	9.42	4.8		Uncl. Clostridium sensu stricto	10.59	3.18		Uncl. Clostridium sensu stricto	9.63	10.59	6.86		S. alactolyticus	6.31	8.42	5.77
	Uncl. Clostridium sensu stricto	9.63	3.14		S. alactolyticus	8.42	1.74		E. Coli	9.42	11.17	5.4		E. Coli	10.23	11.17	5.56
	Av. Similarity								Av. Dissimilarity
CaU	Group Ca_male_high	Average similarity: 45,70			Group Ca_female_high	Average similarity: 44,73			Groups Ca_male_high & Ca_male_low	Average dissimilarity = 54,29				Groups Ca_male_high & Ca_female_high	Average dissimilarity = 55,52
										Group Ca_male_high	Group Ca_male_low				Group Ca_male_high	Group Ca_female_high
	Species	Av.Abund	Av.Sim		Species	Av.Abund	Av.Sim		Species	Av.Abund	Av.Abund	Av.Diss		Species	Av.Abund	Av.Abund	Av.Diss
	Uncl. Clostridiaceae	37.47	26.47		Uncl. Clostridiaceae	32.49	22.23		Uncl. Clostridiaceae	37.47	28.42	11.08		Uncl. Lactobacillus	16.32	25.11	11.6
	Uncl. Lactobacillus	16.32	6.97		Uncl. Lactobacillus	25.11	12.25		Uncl. Lactobacillus	16.32	23.37	9.59		Uncl. Clostridiaceae	37.47	32.49	10.68
	E. Coli	10.47	5.35		E. Coli	6.91	3.05		Uncl. Clostridium sensu stricto	10.99	11.12	6.91		Uncl. Clostridium sensu stricto	10.99	9.06	6.83
	Uncl. Clostridium sensu stricto	10.99	3.4		Uncl. Clostridium sensu stricto	9.06	2.79		S. alactolyticus	6.43	7.78	5.78		S. alactolyticus	6.43	10.21	6.5
									E. Coli	10.47	11.56	5.29		E. Coli	10.47	6.91	4.65
	Group Ca_male_low	Average similarity: 48,21			Group Ca_female_low	Average similarity: 44,95			Groups Ca_male_low & Ca_female_low	Average dissimilarity = 53,40				Groups Ca_female_high & Ca_female_low	Average dissimilarity = 56,17
										Group Ca_male_low	Group Ca_female_low				Group Ca_female_high	Group Ca_female_low
	Species	Av.Abund	Av.Sim		Species	Av.Abund	Av.Sim		Species	Av.Abund	Av.Abund	Av.Diss		Species	Av.Abund	Av.Abund	Av.Diss
	Uncl. Clostridiaceae	28.42	18.37		Uncl. Clostridiaceae	25.39	15.48		Uncl. Lactobacillus	23.37	24.31	10.06		Uncl. Lactobacillus	25.11	24.31	11.92
	Uncl. Lactobacillus	23.37	14.73		Uncl. Lactobacillus	24.31	13.03		Uncl. Clostridiaceae	28.42	25.39	9.9		Uncl. Clostridiaceae	32.49	25.39	10.33
	E. Coli	11.56	6.11		E. Coli	13.15	7.02		Uncl. Clostridium sensu stricto	11.12	14.27	7.27		Uncl. Clostridium sensu stricto	9.06	14.27	7.46
	Uncl. Clostridium sensu stricto	11.12	4.98		Uncl. Clostridium sensu stricto	14.27	6.04		E. Coli	11.56	13.15	5.77		S. alactolyticus	10.21	4.99	6.05
									S. alactolyticus	7.78	4.99	5.22		E. Coli	6.91	13.15	5.47
	Av. Similarity								Av. Dissimilarity
FI	Group Fc_male_high	Average similarity: 38,14			Group Fc_female_high	Average similarity: 37,29			Groups FI_male_high & FI_male_low	Average dissimilarity = 62,44				Groups FI_male_high & FI_female_high	Average dissimilarity = 50,76
										Group FI_male_high	Group FI_male_low				Group FI_male_high	Group FI_female_high
	Species	Av.Abund	Av.Sim		Species	Av.Abund	Av.Sim		Species	Av.Abund	Av.Abund	Av.Diss		Species	Av.Abund	Av.Abund	Av.Diss
	Uncl. Clostridiaceae	31.86	19.01		Uncl. Clostridiaceae	29.79	17.43		Uncl. Clostridiaceae	49.16	20.44	16.08		Uncl. Clostridiaceae	49.16	40.89	11.55
	Uncl. Lactobacillus	13.34	4.9		Uncl. Lactobacillus	21.73	8.99		Uncl. Lactobacillus	12.93	25.98	11.78		Uncl. Lactobacillus	12.93	14.44	8.97
	E. Coli	9.07	4.34		E. Coli	9.02	3.64		Uncl. Clostridium sensu stricto	8.29	11.73	6.96		Uncl. Clostridium sensu stricto	8.29	13.88	7.49
	S. alactolyticus	13.99	4.04		Uncl. Clostridium sensu stricto	10.55	3.36		S. alactolyticus	2.74	12.84	6.76		E. Coli	9	9.75	4.72
	Uncl. Clostridium sensu stricto	9.37	3.23		S. alactolyticus	8.58	1.7		E. Coli	9	10.55	4.71		S. alactolyticus	2.74	4.51	2.97
									Groups FI_male_low & FI_female_high	Average dissimilarity = 60,93				Groups FI_male_high & FI_female_low	Average dissimilarity = 59,36
	Group Fc_male_low	Average similarity: 49,85			Group Fc_female_low	Average similarity: 47,99				Group FI_male_low	Group FI_female_high				Group FI_male_high	Group FI_female_low
									Species	Av.Abund	Av.Abund	Av.Diss		Species	Av.Abund	Av.Abund	Av.Diss
	Species	Av.Abund	Av.Sim		Species	Av.Abund	Av.Sim		Uncl. Clostridiaceae	20.44	40.89	13.17		Uncl. Clostridiaceae	49.16	24.28	15.37
	Uncl. Clostridiaceae	28.46	19.77		Uncl. Clostridiaceae	24.72	16.78		Uncl. Lactobacillus	25.98	14.44	11.92		Uncl. Lactobacillus	12.93	23.73	11.03
	Uncl. Lactobacillus	21.76	12.41		Uncl. Lactobacillus	26.43	15.18		Uncl. Clostridium sensu stricto	11.73	13.88	8.17		Uncl. Clostridium sensu stricto	8.29	13.18	7.16
	E. Coli	13.96	8.01		Uncl. Clostridium sensu stricto	14.96	6.57		S. alactolyticus	12.84	4.51	7.03		E. Coli	9	12.35	5.18
	Uncl. Clostridium sensu stricto	12.92	5.6		E. Coli	12.77	6.47		E. Coli	10.55	9.75	5.17		S. alactolyticus	2.74	8.39	4.67
	Av. Similarity								Av. Dissimilarity
BWG	Group BWG_male_high	Average similarity: 50,05			Group BWG_female_high	Average similarity: 47,04			Groups BWG_male_high & BWG_male_low	Average dissimilarity = 59,77				Groups BWG_male_high & BWG_female_high	Average dissimilarity = 51,76
										Group BWG_male_high	Group BWG_male_low				Group BWG_male_high	Group BWG_female_high
	Species	Av.Abund	Av.Sim		Species	Av.Abund	Av.Sim		Species	Av.Abund	Av.Abund	Av.Diss		Species	Av.Abund	Av.Abund
	Uncl. Clostridiaceae	43.16	31.91		Uncl. Clostridiaceae	36.05	25.66		Uncl. Clostridiaceae	43.16	22.56	13.46		Uncl. Clostridiaceae	43.16	36.05
	Uncl. Lactobacillus	16.37	6.17		Uncl. Lactobacillus	16.59	7.04		Uncl. Lactobacillus	16.37	21.45	10.66		Uncl. Lactobacillus	16.37	16.59
	E. Coli	10.06	5.51		Uncl. Clostridium sensu stricto	13.62	5.7		S. alactolyticus	4.07	16.36	8.49		Uncl. Clostridium sensu stricto	9.97	13.62
	Uncl. Clostridium sensu stricto	9.97	3.48		E. Coli	10.23	5.3		Uncl. Clostridium sensu stricto	9.97	9.63	6.38		E. Coli	10.06	10.23
									E. Coli	10.06	9.42	4.53		S. alactolyticus	4.07	6.31
	Group BWG_male_low	Average similarity: 39,35			Group BWG_female_low	Average similarity: 37,36			Groups BWG_male_low & BWG_female_low	Average dissimilarity = 61,57				Groups BWG_female_high & BWG_female_low	Average dissimilarity = 58,78
										Group BWG_male_low	Group BWG_female_low				Group BWG_female_high	Group BWG_female_low
	Species	Av.Abund	Av.Sim		Species	Av.Abund	Av.Sim		Species	Av.Abund	Av.Abund	Av.Diss		Species	Av.Abund	Av.Abund
	Uncl. Clostridiaceae	22.56	13.2		Uncl. Clostridiaceae	26.24	14.84		Uncl. Lactobacillus	21.45	22.39	11.31		Uncl. Clostridiaceae	36.05	26.24
	Uncl. Lactobacillus	21.45	10.52		Uncl. Lactobacillus	22.39	10.46		Uncl. Clostridiaceae	22.56	26.24	10.31		Uncl. Lactobacillus	16.59	22.39
	S. alactolyticus	16.36	5.15		E. Coli	11.17	4.91		S. alactolyticus	16.36	8.42	9.3		Uncl. Clostridium sensu stricto	13.62	10.59
	E. Coli	9.42	4.8		Uncl. Clostridium sensu stricto	10.59	3.18		Uncl. Clostridium sensu stricto	9.63	10.59	6.86		S. alactolyticus	6.31	8.42
	Uncl. Clostridium sensu stricto	9.63	3.14		S. alactolyticus	8.42	1.74		E. Coli	9.42	11.17	5.4		E. Coli	10.23	11.17
	Av. Similarity								Av. Dissimilarity
FC	Group Fc_male_high	Average similarity: 38,14			Group Fc_female_high	Average similarity: 37,29			Groups Fc_male_high & Fc_male_low	Average dissimilarity = 57.82				Groups Fc_male_high & Fc_female_high	Average dissimilarity = 62.46
										Group Fc_male_high	Group Fc_male_low				Group Fc_male_high	Group Fc_female_high
	Species	Av.Abund	Av.Sim		Species	Av.Abund	Av.Sim		Species	Av.Abund	Av.Abund	Av.Diss		Species	Av.Abund	Av.Abund	Av.Diss
	Uncl. Clostridiaceae	31.86	19.01		Uncl. Clostridiaceae	29.79	17.43		Uncl. Clostridiaceae	31.86	28.46	11.00		Uncl. Clostridiaceae	31.86	29.79	12.50
	Uncl. Lactobacillus	13.34	4.9		Uncl. Lactobacillus	21.73	8.99		Uncl. Lactobacillus	13.34	21.76	9.66		Uncl. Lactobacillus	13.34	21.73	10.88
	E. Coli	9.07	4.34		E. Coli	9.02	3.64		S. alactolyticus	13.99	7.28	8.09		S. alactolyticus	13.99	8.58	8.55
	S. alactolyticus	13.99	4.04		Uncl. Clostridium sensu stricto	10.55	3.36		Uncl. Clostridium sensu stricto	9.37	12.92	6.77		Uncl. Clostridium sensu stricto	9.37	10.55	6.61
	Uncl. Clostridium sensu stricto	9.37	3.23		S. alactolyticus	8.58	1.7		E. Coli	9.07	13.96	5.63		E. Coli	9.07	9.02	4.99
									Groups Fc_male_low & Fc_female_low	Average dissimilarity = 50.97				Enterococcus faecium	2.40	2.90	2.29
					Group Fc_female_low	Average similarity: 47,99				Group Fc_male_low	Group Fc_female_low			Groups Fc_female_high & Fc_female_low	Average dissimilarity = 58.38
	Group Fc_male_low	Average similarity: 49,85							Species	Av.Abund	Av.Abund	Av.Diss			Group Fc_female_high	Group Fc_female_low
					Species	Av.Abund	Av.Sim		Uncl. Lactobacillus	21.76	26.43	10.33		Species	Av.Abund	Av.Abund	Av.Diss
	Species	Av.Abund	Av.Sim		Uncl. Clostridiaceae	24.72	16.78		Uncl. Clostridiaceae	28.46	24.72	8.29		Uncl. Lactobacillus	21.73	26.43	12.31
	Uncl. Clostridiaceae	28.46	19.77		Uncl. Lactobacillus	26.43	15.18		Uncl. Clostridium sensu stricto	12.92	14.96	7.81		Uncl. Clostridiaceae	29.79	24.72	10.24
	Uncl. Lactobacillus	21.76	12.41		Uncl. Clostridium sensu stricto	14.96	6.57		E. Coli	13.96	12.77	6.07		Uncl. Clostridium sensu stricto	10.55	14.96	8.04
	E. Coli	13.96	8.01		E. Coli	12.77	6.47		S. alactolyticus	7.28	5.37	5.03		E. Coli	9.02	12.77	5.96
	Uncl. Clostridium sensu stricto	12.92	5.6											S. alactolyticus	8.58	5.37	5.60
